# Supplementary material for: Phylogeny and Evolutionary History of Respiratory Complex I Proteins in Melainabacteria
Source: Genes (Basel). 2021 Jun 18;12(6):929. doi: 10.3390/genes12060929 (PMC8235220; doi:10.3390/genes12060929)
Supplement: Supplementary file 1 [file genes-12-00929-s001.zip]

Archive with 29 entries (26 files):
- GenesFinalSupplemental/
- GenesFinalSupplemental/Obscuribacter_Supplemental_Tables.xlsx
- GenesFinalSupplemental/Supplemental Figure 1.pdf
- GenesFinalSupplemental/Supplemental Figure 10.pdf
- GenesFinalSupplemental/Supplemental Figure 11.pdf
- GenesFinalSupplemental/Supplemental Figure 2.pdf
- GenesFinalSupplemental/Supplemental Figure 3.pdf
- GenesFinalSupplemental/Supplemental Figure 4.pdf
- GenesFinalSupplemental/Supplemental Figure 5.pdf
- GenesFinalSupplemental/Supplemental Figure 6.pdf
- GenesFinalSupplemental/Supplemental Figure 7.pdf
- GenesFinalSupplemental/Supplemental Figure 8.pdf
- GenesFinalSupplemental/Supplemental Figure 9.pdf
- GenesFinalSupplemental/~$Obscuribacter_Supplemental_Tables.xlsx
- __MACOSX/
- __MACOSX/GenesFinalSupplemental/
- __MACOSX/GenesFinalSupplemental/._Obscuribacter_Supplemental_Tables.xlsx
- __MACOSX/GenesFinalSupplemental/._Supplemental Figure 1.pdf
- __MACOSX/GenesFinalSupplemental/._Supplemental Figure 10.pdf
- __MACOSX/GenesFinalSupplemental/._Supplemental Figure 11.pdf
- __MACOSX/GenesFinalSupplemental/._Supplemental Figure 2.pdf
- __MACOSX/GenesFinalSupplemental/._Supplemental Figure 3.pdf
- __MACOSX/GenesFinalSupplemental/._Supplemental Figure 4.pdf
- __MACOSX/GenesFinalSupplemental/._Supplemental Figure 5.pdf
- __MACOSX/GenesFinalSupplemental/._Supplemental Figure 6.pdf
- __MACOSX/GenesFinalSupplemental/._Supplemental Figure 7.pdf
- __MACOSX/GenesFinalSupplemental/._Supplemental Figure 8.pdf
- __MACOSX/GenesFinalSupplemental/._Supplemental Figure 9.pdf
- __MACOSX/GenesFinalSupplemental/._~$Obscuribacter_Supplemental_Tables.xlsx
