# Supplementary material for: Phylogeny and Evolutionary History of Respiratory Complex I Proteins in Melainabacteria
Source: Genes (Basel). 2021 Jun 18;12(6):929. doi: 10.3390/genes12060929 (PMC8235220; doi:10.3390/genes12060929)
Supplement: Supplementary file 1 [file genes-12-00929-s001.zip › GenesFinalSupplemental/Obscuribacter_Supplemental_Tables.xlsx]

## Sheet: Supplemental Table 1
Clade	Taxon	Completeness	Contamination	Heterogeneity	Concatenated Tree	Database	nuoA	nuoB	nuoC	nuoD	nuoH	nuoI	nuoJ	nuoK	nuoL	nuoM	nuoN
Acidobacteria	Chloracidobacterium thermophilum B (2512047033)	95.76	2.56	0		IMG	1	0	1	0	2	1	2	1	1	2	2
	Luteitalea pratensis DSM 100886 (2687453111)	97.44	5.13	16.67		IMG	2	1	0	0	2	1	2	1	1	2	2
Actinobacteria	Acidimicrobium ferrooxidans ICP DSM 10331 (644736322)	94.87	1.28	0	x	IMG	1	1	1	1	1	1	1	1	1	1	1
	Actinoalloteichus hoggarensis DSM 45943 (2758568006)	15.31	0	0	x	IMG	1	1	1	1	1	1	1	1	1	1	1
	Actinoplanes friuliensis DSM 7358 (2554235379)	100	3.16	0		IMG	2	2	1	2	2	2	2	1	2	2	2
	Aeromicrobium erythreum AR18 (2687453509)	99.48	0.69	0	x	IMG	1	1	1	0	1	1	1	1	1	1	1
	Beutenbergia cavernae HKI 0122 DSM 12333 (643692008)	99.71	0	0	x	IMG	1	1	1	1	1	1	1	1	1	1	1
	Conexibacter woesei ID131577 DSM 14684 (646311917)	98.29	1.78	0		IMG	1	0	0	0	1	0	1	1	1	1	1
	Geodermatophilus obscurus G-20 DSM 43160 (646311931)	98.44	1.79	0		IMG	1	1	1	1	2	1	1	1	2	2	2
	Ilumatobacter coccineum YM16-304 (2545824624)	99.15	1.71	0		IMG	2	2	2	1	2	2	1	1	2	2	2
	Kitasatospora albolonga YIM 101047 (2767802133)	100	0.36	0		IMG	2	2	1	1	2	2	2	1	2	2	2
	Mycobacteroides abscessus FLAC003 (2687453359)	99.67	0.11	0		IMG	1	1	1	2	1	1	1	1	1	1	1
	Mycolicibacterium aurum liquid (2773857881)	99.65	0.43	0	x	IMG	1	1	1	1	1	1	1	1	1	1	1
	Nakamurella multipartita Y-104 DSM 44233 (644736393)	99.93	1.32	0	x	IMG	1	1	1	1	1	1	0	1	1	1	1
	Nocardiopsis alba ATCC BAA-2165 (2518645556)	98.17	0	0	x	IMG	1	1	1	1	1	1	0	1	1	1	1
	Stackebrandtia nassauensis LLR-40K-21 DSM 44728 (646564571)	99.55	0.75	0		IMG	2	2	1	1	2	2	1	1	2	2	2
	Tsukamurella paurometabola 33 DSM 20162 (646564587)	99.94	0.48	0	x	IMG	1	1	1	1	1	1	1	1	1	1	1
Armatimonadetes	Chthonomonas calidirosea T49 DSM 23976 (2524614646)	95.65	0	0		IMG	1	0	0	0	1	0	1	1	1	1	1
	Fimbriimonas ginsengisoli Gsoil 348 (2558860198)	93.98	1.85	0		IMG	1	0	1	0	1	0	1	1	1	1	1
Bacteroidetes	Arachidicoccus sp BS20 (2775507257)	87.14	0	0	x	IMG	1	1	1	0	1	0	1	1	1	1	1
	Haliscomenobacter hydrossis O DSM 1100 (2504756004)	99.49	2.53	0	x	IMG	1	1	1	0	1	0	1	1	3	1	1
	Mucilaginibacter gotjawali SA3-7 (2775506936)	97.94	1.9	0		IMG	2	1	1	1	2	1	1	1	2	2	2
Calditrichaeota	Caldithrix abyssi LF13 DSM 13497 (2718218154)	98.84	1.1	0		IMG	2	3	3	0	2	2	1	0	2	2	2
Chloroflexi	Candidatus Promineofilum breve Cfx-K (2757320697)	93.64	3.64	25		IMG	2	1	0	0	3	2	0	1	2	3	2
	Herpetosiphon aurantiacus DSM 785 (2508501111)	98.18	1.82	0		IMG	1	0	1	0	2	1	1	1	2	3	2
Deferribacteres	Calditerrivibrio nitroreducens Yu37-1 DSM 19672 (649633026)	99.07	0.88	0	x	IMG	1	1	0	0	1	1	1	1	1	1	1
Deinococcus-Thermus	Marinithermus hydrothermalis T1 DSM 14884 (2504643006)	99.15	0	0		IMG	0	0	0	0	0	0	0	1	1	0	0
	Truepera radiovictrix RQ-24 DSM 17093 (646564586)	97.88	0.42	0		IMG	1	0	0	0	0	0	1	1	0	0	1
Firmicutes	Limnochorda pilosa HC45 (2687453276)	92.16	0.98	0		IMG	2	1	1	0	2	1	1	1	2	1	2
Ignavibacteriae	Ignavibacterium album Mat9-16 JCM 16511 (2513237218)	98.86	0	0		IMG	2	1	2	0	2	2	2	1	2	2	2
Nitrospirae	Leptospirillum ferriphilum ML-04 (2519103101)	94.14	1.82	0	x	IMG	1	0	0	1	1	1	1	1	4	1	1
Planctomycetes	Candidatus Kuenenia stuttgartiensis MBR1 (2814123084)	97.8	1.65	0		IMG	2	1	2	0	2	2	2	1	2	2	2
	Gemmata obscuriglobus DSM 5831 (2836862175)	94.09	6.19	14.29		IMG	2	1	1	1	1	2	1	1	3	3	2
	Phycisphaera mikurensis NBRC 102666 (2561511149)	95.45	0	0		IMG	1	0	0	0	1	1	1	1	1	1	1
Proteobacteria	Acetobacter aceti TMW21153 (2811995364)	99.9	0	0	x	IMG	1	1	0	1	1	1	1	1	1	1	1
	Achromobacter denitrificans PR1 (2773858068)	99.53	0.73	0	x	IMG	1	1	0	1	1	1	1	1	1	1	1
	Acidiferrobacter sp SPIII 3 (2833647300)	98.17	1.83	0	x	IMG	1	1	0	1	1	1	1	1	3	1	1
	Acidithiobacillus caldus ATCC 51756 (2811995294)	99.38	1.55	0		IMG	2	2	1	1	2	2	2	1	4	2	2
	Ahniella affigens D13 (2833611726)	98.76	1.7	0	x	IMG	1	1	0	1	1	1	1	1	1	1	1
	Allofrancisella guangzhouensis 08HL01032 (2718217988)	100	0	0	x	IMG	1	1	0	1	1	1	1	1	1	1	1
	Altererythrobacter atlanticus 26DY36 (2654587990)	99.46	0.55	0	x	IMG	1	1	0	1	1	1	1	1	1	1	1
	Aquaspirillum sp LM1 (2690315603)	99.57	0.85	50	x	IMG	1	1	0	1	1	1	1	1	1	1	1
	Aureimonas sp AU20 (2684623194)	99.19	0.4	0	x	IMG	1	1	0	1	1	1	1	1	1	1	1
	Bacteriovorax stolpii UKi2 (2802429278)	93.3	1.79	0		IMG	2	1	2	0	1	2	2	1	1	2	2
	Candidatus Coxiella mudrowiae CRS-CAT (2775506951)	90.7	7.56	80	x	IMG	1	1	0	1	1	1	1	1	1	1	1
	Candidatus Nucleicultrix amoebiphila FS5 (2791354881)	78.38	0	0	x	IMG	1	1	0	1	1	1	0	1	1	1	1
	Hydrogenophilus thermoluteolus TH-1 (2833634935)	95.9	0.2	0	x	IMG	1	1	0	1	1	1	1	1	1	1	1
	Immundisolibacter cernigliae TR32 (2775507249)	98.17	0.61	0	x	IMG	1	1	0	1	1	1	1	1	1	1	1
	Mariprofundus aestuarium CP-5 (2775506950)	99.58	0.84	0	x	IMG	1	1	0	1	1	1	1	1	1	1	1
Verrucomicrobia	Akkermansia glycaniphila ERS1290231 (2751185716)	94.56	0.68	0		IMG	1	0	0	0	1	1	1	1	1	1	1
	Coraliomargarita akajimensis DSM 45221 (646564524)	99.77	0	0	x	IMG	1	1	1	0	1	0	1	1	0	1	1
	Methylacidiphilum fumariolicum SolV (2630968640)	99.32	1.01	50		IMG	1	0	0	0	0	0	1	1	1	1	1
	Opitutaceae bacterium IG16b (2718217841)	99.32	2.7	0		IMG	2	1	1	0	1	1	0	1	2	3	2
Cyanobacteria	Anabaena cylindrica PCC 7122 (2503982047)	99.44	0	0	x	IMG	1	1	1	1	1	1	1	1	3	5	1
	Anabaenopsis circularis NIES-21 (2775506824)	99.56	0	0	x	IMG	1	1	1	1	1	1	1	1	3	5	1
	Aphanothece hegewaldii CCAL016 (2786546931)	99.49	0	0	x	IMG	1	1	1	1	1	1	1	1	3	4	1
	Arthrospira platensis YZ (2687453185)	99.71	0.22	100	x	IMG	1	1	1	1	1	1	0	1	2	4	1
	Aulosira laxa NIES-50 (2775506816)	99.11	0.22	0	x	IMG	1	1	1	1	1	1	0	1	3	5	1
	Aurora vandensis (JAAXLT000000000)	93.16	1.71	50		NCBI SRA	1	1	1	2	1	1	1	1	1	1	1
	Calothrix brevissima NIES-22 (2775506883)	99.33	0.11	0	x	IMG	1	1	1	1	1	1	0	1	3	5	1
	Chamaesiphon minutus PCC 6605 (2510436000)	99.48	2.11	10		IMG	1	1	1	2	1	1	1	1	3	4	1
	Chlorogloea sp CCAL695 (2788500227)	99.78	0.33	0	x	IMG	1	1	1	1	1	1	1	1	3	4	1
	Chlorogloeopsis fritschii PCC 6912 (2551306142)	99.64	1.77	11.11		IMG	1	3	1	1	2	3	1	1	3	5	1
	Chondrocystis sp NIES-4102 (2775506821)	99.27	0.22	0	x	IMG	1	1	1	1	1	1	1	1	3	5	1
	Chroococcales cyanobacterium CENA595 (2651869645)	94.22	0.67	0		IMG	1	2	1	1	1	1	1	1	3	4	1
	Chrysosporum ovalisporum UAM-MAO (2713896943)	99.52	1.23	0		IMG	1	1	1	2	1	2	1	1	2	5	1
	Crinalium epipsammum PCC 9333 (2504643013)	99.48	0	0	x	IMG	1	1	1	1	1	1	1	1	3	4	1
	Cuspidothrix issatschenkoi CHARLIE-1 (2788499917)	97.78	0	0	x	IMG	1	1	1	1	1	1	1	1	3	4	1
	Cyanobacterium aponinum PCC 10605 (2503707009)	99.45	0	0	x	IMG	1	1	1	1	1	1	1	1	3	5	1
	Cyanobacterium sp UCYN-A2 (2528768021)	74.17	0.22	0	x	IMG	1	1	1	1	1	1	1	1	2	3	1
	Cyanobium gracile PCC 6307 (2508501011)	99.73	0	0	x	IMG	1	1	1	1	1	1	1	1	3	4	1
	Cyanosarcina cf burmensis CCAL770 (2788500226)	99.26	1.78	7.69	x	IMG	1	1	1	1	1	1	1	1	3	5	1
	Cylindrospermum stagnale PCC 7417 (2509601025)	99.78	0.68	77.78		IMG	1	1	1	1	1	2	1	1	3	5	1
	Dactylococcopsis salina PCC 8305 (2509276056)	99.55	0.3	0	x	IMG	1	1	1	1	1	1	1	1	3	4	1
	Desertifilum sp IPPAS B-1220 (2751185667)	99.29	0.47	0		IMG	1	2	1	1	1	1	1	1	3	4	1
	Elainella saxicola E1 (2786546530)	99.29	2	0		IMG	1	2	1	1	1	1	1	1	3	5	1
	Euhalothece sp SG1 44 8 (2795385392)	97.77	0.22	0	x	IMG	1	1	1	1	1	1	1	1	2	3	1
	Fischerella sp NIES-3754 (2687453106)	99.76	0.48	0	x	IMG	1	1	1	1	1	1	1	1	3	5	1
	Fortiea contorta PCC 7126 (2509601027)	99.56	0.22	0		IMG	1	2	1	1	1	1	1	1	3	5	1
	Geitlerinema sp PCC 7407 (2503538020)	99.87	0.71	0	x	IMG	1	1	1	1	1	1	1	1	3	4	1
	Geminocystis sp NIES-3708 (2675903523)	99.78	0.44	50	x	IMG	1	1	1	1	1	1	1	1	3	5	1
	Gloeobacter kilaueensis JS1 (2558309063)	98.29	1.14	0		IMG	1	2	2	2	1	1	0	1	4	4	1
	Gloeobacter violaceus PCC 7421 (GCA 000011385.1)	99.15	0.85	0		NCBI	1	2	2	2	1	1	0	1	3	4	1
	Gloeocapsa sp PCC 7428 (2503754017)	99.78	0.33	0		IMG	1	2	1	2	1	2	1	1	3	4	1
	Gloeomargarita lithophora (GCA 001870225.1)	98.29	0	0	x	IMG	1	1	1	1	1	1	1	1	2	3	1
	Halomicronema hongdechloris C2206 (2757320732)	98.82	1.18	0	x	IMG	1	1	1	1	1	1	1	1	3	3	1
	Halothece sp PCC 7418 (2503538028)	99.48	0.22	0	x	IMG	1	1	1	1	1	1	1	1	2	4	1
	Hapalosiphon sp MRB220 Xanthomonadaceae spp co-culture (2767802765)	99.52	0.24	0		IMG	1	3	1	2	1	2	1	1	3	5	1
	Hassallia byssoidea VB512170 (2627853647)	100	104.63	0		IMG	3	2	3	2	3	1	3	1	5	8	3
	Leptolyngbya boryana IAM M-101 (2773857838)	99.41	1.18	0		IMG	1	1	1	2	1	1	1	1	3	5	1
	Lyngbya aestuarii BL J (2576861326)	99.74	4.58	92.5	x	IMG	1	1	1	1	1	1	0	1	3	6	1
	Mastigocladopsis repens PCC 10914 (2517093042)	99.76	0	0		IMG	1	2	1	1	1	1	1	1	3	5	1
	Mastigocladus laminosus UU774 (2630968419)	74.6	5.29	6.25	x	IMG	1	1	0	1	1	1	1	1	1	4	1
	Mastigocoleus testarum BC008 (2724678989)	99.04	41.11	89.7		IMG	2	4	2	2	1	1	1	1	4	8	1
	Merismopedia glauca CCAP 14483 (2802429465)	99.66	0.89	0	x	IMG	1	1	1	1	1	1	1	1	3	4	1
	Microchaete diplosiphon NIES-3275 (2775506820)	99.11	0	0	x	IMG	1	1	1	1	1	1	0	1	3	6	1
	Microcoleus sp PCC 7113 (2509276031)	99.56	0.23	0		IMG	1	1	1	2	1	1	1	1	3	5	1
	Microcystis aeruginosa NIES-2481 (2721755494)	99.82	0.07	0	x	IMG	1	1	1	1	1	1	1	1	2	4	1
	Moorea producens JHB (2825676585)	99	0.93	0	x	IMG	1	1	1	1	1	1	1	1	2	3	1
	Myxosarcina sp GI1 (2597490276)	99.56	1.42	0	x	IMG	1	1	1	1	1	1	1	1	3	4	1
	Neosynechococcus sphagnicola CAUP 1101 (2636415546)	96.7	0.84	0	x	IMG	1	1	1	1	1	1	0	1	3	11	1
	Nodosilinea nodulosa PCC 7104 (2509601026)	99.18	3.62	12		IMG	1	1	1	2	1	1	1	1	3	4	1
	Nodularia spumigena CCY9414 (2562617131)	99.76	0.72	100	x	IMG	1	1	1	1	1	1	1	1	3	5	1
	Nostoc carneum NIES-2107 (2775506992)	99.33	0.19	0	x	IMG	1	1	1	1	1	1	0	1	3	5	1
	Nostocales cyanobacterium HT-58-2 (2758568003)	99.76	3.82	8.7		IMG	1	3	1	1	1	1	1	1	3	4	1
	Oscillatoria acuminata PCC 6304 (2509276028)	99.71	0.98	0	x	IMG	1	1	1	1	1	1	1	1	3	5	1
	Oscillatoriales cyanobacterium CG2 30 40 61 (2786546746)	99.02	0.11	0	x	IMG	0	1	1	1	1	1	1	1	3	4	1
	Phormidesmis priestleyi ULC007 (2802429464)	99.29	0	0		IMG	1	2	1	1	1	1	1	1	3	4	1
	Phormidium willei BDU 130791 (2744054668)	88.92	5.42	0	x	IMG	1	1	1	1	1	1	1	1	3	4	1
	Planktothricoides sp SR001 (2636416084)	100	0.44	0	x	IMG	1	1	1	1	1	1	0	1	3	5	1
	Pleurocapsa minor PCC 7327 (2509276061)	99.49	0.22	0	x	IMG	1	1	1	1	1	1	1	1	3	5	1
	Prochloron didemni P1-Palau (2510461037)	96.43	0.66	33.33	x	IMG	1	1	1	1	1	1	1	1	2	2	1
	Prochlorothrix hollandica PCC 9006 (2509276045)	99.18	0.86	20	x	IMG	1	1	1	1	1	1	1	1	3	4	1
	Pseudanabaena sp PCC 7367 (2504643012)	98.23	0.59	0	x	IMG	1	1	1	1	1	1	1	1	2	4	1
	Richelia intracellularis HH01 (2579778779)	93.44	0.11	0	x	IMG	1	1	1	1	1	1	1	1	2	4	1
	Rivularia sp PCC 7116 (2510065008)	99.78	1.22	0		IMG	1	1	1	2	1	1	1	1	3	5	1
	Roseofilum sp. BLZ4_bin2 (2627853561)	93.67	0.22	0		IMG	0	0	0	1	1	1	1	1	3	3	1
	Rubidibacter lacunae KORDI 51-2 (2524023186)	99.7	0.22	0	x	IMG	1	1	1	1	1	1	1	1	2	4	1
	Scytonema sp NIES-2130 (2802429304)	99.76	3.33	5.56		IMG	1	3	1	1	1	1	1	1	3	4	1
	Sphaerospermopsis kisseleviana NIES-73 (2775506855)	99	0	0	x	IMG	1	1	1	1	1	1	1	1	3	5	1
	Spirulina major PCC 6313 (2506520014)	99.67	0.11	0	x	IMG	1	1	1	1	1	1	1	1	3	5	1
	Stanieria cyanosphaera PCC 7437 (2503754019)	99.56	0.44	50	x	IMG	1	1	1	1	1	1	1	1	3	5	1
	Synechocystis sp PCC 6714 (2808606688)	99.56	0.44	50	x	IMG	1	1	1	1	1	1	1	1	3	4	1
	Tolypothrix tenuis PCC 7101 NIES-37 (2775506875)	99.11	0.22	0	x	IMG	1	1	1	1	1	1	0	1	3	5	1
	Westiella intricata UH HT-29-1 (2529292565)	99.03	0	0		IMG	1	2	1	1	1	3	1	1	3	5	1
	Xenococcus sp PCC 7305 (2508501034)	99.78	0.22	0	x	IMG	1	1	1	1	1	1	1	1	3	4	1
Melainabacteria	GWA2 34 9 (MFRJ00000000.1)	81.31	0.85	0	x	NCBI SRA	0	1	1	1	0	1	0	1	1	1	1
	GWF2 32 7 (MFRK01000000)	77.49	10.78	6.67		NCBI SRA	1	1	1	0	0	0	0	0	0	0	0
	GWF2 37 15 (MFRL01000000)	87.01	1.71	0	x	NCBI SRA	1	1	1	1	1	1	1	1	1	1	1
	HUM 10 (DABH01000000)	87.75	1.57	0	x	NCBI SRA	1	1	1	1	1	1	0	0	1	1	1
	HUM 11 (DABI01000000)	85.9	0.28	0		NCBI SRA	1	1	1	1	1	0	0	0	0	1	1
	HUM 13 (DABK01000000)	88.03	0.66	0		NCBI SRA	1	1	1	1	1	0	0	0	1	1	1
	HUM 15 (DABM01000000)	84.62	0.28	0		NCBI SRA	1	1	1	1	1	0	0	0	1	1	1
	HUM 16 (DABN01000000)	85.04	0.57	0	x	NCBI SRA	1	1	1	1	1	1	0	0	1	1	1
	HUM 18 (DABP01000000)	83.05	1.99	0		NCBI SRA	1	1	1	1	1	0	0	0	1	1	1
	HUM 19 (DABQ01000000)	82.74	3.8	16.67	x	NCBI SRA	1	1	1	1	1	1	0	0	1	1	1
	HUM 23 (DABU01000000)	79.49	0.28	0	x	NCBI SRA	1	1	1	1	1	1	0	0	1	1	1
	HUM 3 (DABA01000000)	89.74	0.28	0		NCBI SRA	1	1	1	1	1	0	0	0	1	1	1
	HUM 4 (DABB01000000)	88.89	0.28	0		NCBI SRA	1	1	1	1	1	0	0	0	1	1	1
	HUM 5 (DABC01000000)	88.89	0.28	0		NCBI SRA	1	1	1	1	1	0	0	0	1	1	1
	HUM 8 (DABF01000000)	99.14	2.51	0		NCBI SRA	1	1	1	1	1	0	0	0	1	1	1
	HUM_17(DABO00000000)	81.2	3.97	62.5		NCBI SRA	0	0	0	0	1	1	0	0	1	1	1
	Melainabacteria GEM (2061766007_119)	81.3	0.85	0		GEMS	0	0	0	0	0	0	0	0	0	0	0
	Melainabacteria GEM (3300000234_55)	54.53	0.85	0	x	GEMS	1	1	1	1	1	1	1	1	1	1	1
	Melainabacteria GEM (3300005460_63)	64.21	2.07	25		GEMS	1	0	1	0	0	0	0	0	0	1	1
	Melainabacteria GEM (3300005722_4)	86.13	0	0		GEMS	1	1	1	0	1	1	0	0	1	2	1
	Melainabacteria GEM (3300005722_5)	75.99	0	0	x	GEMS	1	1	1	1	1	1	0	0	0	0	1
	Melainabacteria GEM (3300006056_44)	85.61	1.71	0	x	GEMS	1	1	0	0	1	1	1	1	1	1	1
	Melainabacteria GEM (3300007360_22)	88.03	1.14	0		GEMS	0	0	0	0	0	0	0	0	0	0	0
	Melainabacteria GEM (3300008096_30)	88.89	1.28	0		GEMS	0	0	0	0	0	0	0	0	0	0	0
	Melainabacteria GEM (3300008478_10)	86.32	0.85	0		GEMS	0	0	0	0	0	0	0	0	0	0	0
	Melainabacteria GEM (3300009084_43)	97.44	3.13	0	x	GEMS	1	1	1	0	1	1	0	1	2	1	1
	Melainabacteria GEM (3300010375_42)	91.45	1.98	50	x	GEMS	1	1	1	1	1	0	0	1	1	1	1
	Melainabacteria GEM (3300010998_50)	54.35	0.85	0		GEMS	0	0	0	0	0	0	0	0	0	0	0
	Melainabacteria GEM (3300011977_24)	86.32	0	0		GEMS	0	0	0	0	0	0	0	0	0	0	0
	Melainabacteria GEM (3300012144_11)	94.02	2.28	0		GEMS	0	0	0	1	1	1	0	0	1	1	1
	Melainabacteria GEM (3300012156_16)	83.76	1.71	0		GEMS	0	0	0	0	0	0	0	0	0	0	0
	Melainabacteria GEM (3300012921_7)	92.74	1.71	0		GEMS	1	1	0	0	1	1	0	1	2	1	1
	Melainabacteria GEM (3300013132_110)	87.34	1.42	0	x	GEMS	0	1	1	1	1	1	0	1	1	1	1
	Melainabacteria GEM (3300013296_38)	57.26	0.85	0		GEMS	0	0	0	0	0	0	0	0	1	1	1
	Melainabacteria GEM (3300014540_8)	87.18	0.28	0		GEMS	1	1	0	1	2	1	0	0	0	1	2
	Melainabacteria GEM (3300014762_5)	87.04	2.74	0		GEMS	0	0	0	0	0	0	0	0	0	0	0
	Melainabacteria GEM (3300014830_3)	97.44	3.13	0	x	GEMS	1	1	1	0	1	1	1	1	2	1	1
	Melainabacteria GEM (3300014950_10)	89.74	0.85	0		GEMS	0	0	0	0	0	0	0	0	1	1	0
	Melainabacteria GEM (3300015360_87)	84.62	1.28	0	x	GEMS	1	1	1	1	1	0	1	1	0	1	1
	Melainabacteria GEM (3300017788_95)	67.85	0	0		GEMS	1	1	1	0	1	1	0	0	1	0	1
	Melainabacteria GEM (3300018920_6)	94.87	0.85	0	x	GEMS	1	1	1	1	1	0	0	1	1	1	1
	Melainabacteria GEM (3300019487_28)	68.28	3.59	0		GEMS	1	1	1	0	0	0	0	0	1	1	0
	Melainabacteria GEM (3300020219_12)	90.6	4.38	11.11	x	GEMS	1	1	0	0	1	1	1	1	2	1	1
	Melainabacteria GEM (3300023177_9)	83.73	1.42	0		GEMS	1	1	1	1	1	2	0	0	2	0	1
	Melainabacteria GEM (3300023201_6)	75.83	3.85	20		GEMS	1	1	1	0	0	0	0	1	2	1	0
	Melainabacteria GEM (3300025377_8)	94.02	2.56	0		GEMS	0	1	0	1	0	0	0	0	0	1	1
	Melainabacteria GEM (3300025941_20)	73.41	2.47	16.67		GEMS	1	1	0	0	1	1	0	1	2	1	0
	Melainabacteria GEM (3300026522_48)	88.89	1.71	0		GEMS	0	0	0	0	0	0	0	0	0	0	0
	Melainabacteria GEM (3300027419_12)	90.6	4.27	0	x	GEMS	1	1	1	0	1	1	1	1	1	0	1
	Melainabacteria GEM (3300027566_17)	88.03	4.27	0	x	GEMS	1	1	1	1	1	1	1	1	1	1	1
	Melainabacteria GEM (3300027704_7)	67.24	1.8	0		GEMS	0	0	0	0	0	0	0	0	1	0	0
	Melainabacteria GEM (3300027719_39)	93.16	2.56	0	x	GEMS	1	1	1	0	1	1	1	1	1	0	1
	Melainabacteria GEM (3300027815_47)	94.87	0.85	0	x	GEMS	1	1	1	1	1	1	0	1	1	1	1
	Melainabacteria GEM (3300027835_47)	94.87	4.27	16.67	x	GEMS	1	1	1	1	1	1	0	1	1	1	1
	Melainabacteria GEM (3300027904_42)	78.08	2.31	0		GEMS	0	0	0	0	0	0	0	0	0	0	0
	Melainabacteria GEM (3300027968_18)	98.29	2.28	0	x	GEMS	1	1	0	1	1	1	1	1	2	1	1
	Melainabacteria GEM (3300028590_20)	52.48	0	0		GEMS	0	1	1	1	0	0	0	0	1	1	1
	Melainabacteria GEM (3300029251_24)	88.03	0.85	0		GEMS	0	0	0	0	0	0	0	0	0	0	0
	Melainabacteria GEM (3300029479_18)	67.13	0	0		GEMS	0	0	0	0	0	0	0	0	0	0	0
	Melainabacteria GEM (3300029780_21)	82.91	0.85	0		GEMS	0	1	1	1	1	0	0	0	0	0	0
	RIFCSPLOWO2 02 FULL 35 15 (MFRN01000000)	96.58	0.85	0	x	NCBI SRA	1	1	1	1	1	1	0	1	1	0	1
	RIFCSPLOWO2 12 FULL 35 11 (MFRO01000000)	96.58	0.85	0	x	NCBI SRA	1	1	1	1	1	1	0	1	1	0	1
	RIFOXYA12 FULL 32 12 (MFRP01000000)	82.05	1.71	0	x	NCBI SRA	1	1	1	1	1	1	0	1	1	1	1
	S15B_MN24_RAAC_196 (DAZX00000000.1)	84	2.56	0		NCBI SRA	0	0	0	0	0	0	0	0	0	1	1
	Vampirovibrio chlorellavorus (LAPX00000000.1)	95.73	1.71	0	x	NCBI SRA	0	1	1	1	1	1	0	1	1	1	1
Sericytochromatia	Sericytochromatia GEM (3300000052_5)	91.45	2.56	33.33		GEMS	1	0	0	0	1	1	1	1	1	2	2
	Sericytochromatia GEM (3300005289_27)	59.97	0.09	0		GEMS	0	0	0	0	1	1	1	1	1	2	2
	Sericytochromatia GEM (3300020578_42)	90.6	0.85	0	x	GEMS	1	1	1	0	1	1	1	1	1	1	1
	Sericytochromatia GEM (3300027499_4)	92.74	1.71	0	x	GEMS	1	1	0	0	1	1	1	1	0	1	1
	Sericytochromatia GEM (3300027499_5)	76.07	0.93	0		GEMS	1	0	0	0	1	1	1	1	1	0	0
	GL2 53 LSPB 72 (DAZW01000000)	80.91	3.85	0		NCBI SRA	1	0	0	0	2	2	2	1	3	3	2
	GWA2 34 9 (MFRJ00000000.1)	81.31	0.85	0	x	NCBI SRA	0	1	1	1	0	1	0	1	1	1	1
	HGWMelainabacteria1 (PGYP01000000)	62.84	4.7	0		NCBI SRA	1	0	0	0	1	0	1	1	1	1	0

## Sheet: Supplemental Table 2
	Leaves	AA Residues	Model
nuoA	190	120	LG+G4
nuoB	193	236	LG+G4
nuoC	155	171	LG+G4
nuoD	153	393	LG+G4
nuoH	196	362	LG+G4+F
nuoI	177	194	WAG+G4
nuoJ	139	203	LG+G4+F
nuoK	157	102	LG+G4
nuoL	348	582	LG+G4+F
nuoM	459	502	LG+G4+F
nuoN	202	493	LG+G4+F
Concatenated	102	3358	multiple
